# Supplementary material for: PG-Metrics: A chemometric-based approach for classifying bacterial peptidoglycan data sets and uncovering their subjacent chemical variability
Source: PLoS One. 2017 Oct 17;12(10):e0186197. doi: 10.1371/journal.pone.0186197 (PMC5645090; doi:10.1371/journal.pone.0186197)
Supplement: S2 Material — (ZIP) [file pone.0186197.s005.zip]

Archive with 23 entries (22 files):
- New folder/
- New folder/kkk_cow1_s.m
- New folder/kk_agglomerative_cluster_apply.m
- New folder/kk_arranging_heatmap_according_cluster.m
- New folder/kk_autoscale_apply.m
- New folder/kk_baselinecorrection_apply.m
- New folder/kk_calculateEllipse.m
- New folder/kk_cow_apply.m
- New folder/kk_cow_InterpCoeff.m
- New folder/kk_heatmap_apply.m
- New folder/kk_icoshift.m
- New folder/kk_icoshift_apply.m
- New folder/kk_logscaling_10_apply.m
- New folder/kk_logscaling_apply.m
- New folder/kk_meancentering_apply.m
- New folder/kk_mediancentering_apply.m
- New folder/kk_missingvalue_handling_apply.m
- New folder/kk_msalign_apply.m
- New folder/kk_normaliz_max_apply.m
- New folder/kk_normaliz_unitarea_apply.m
- New folder/kk_pca_apply.m
- New folder/kk_pca_without_preprocessing_apply.m
- New folder/kk_snv_apply.m
