# Supplementary material for: PG-Metrics: A chemometric-based approach for classifying bacterial peptidoglycan data sets and uncovering their subjacent chemical variability
Source: PLoS One. 2017 Oct 17;12(10):e0186197. doi: 10.1371/journal.pone.0186197 (PMC5645090; doi:10.1371/journal.pone.0186197)
Supplement: S2 Material — (ZIP) [file pone.0186197.s005.zip › New folder/kkk_cow1_s.m]

% Author: keshav kumar, Post-Doc
% Address: Department of Molecular Biology, Umea University
% Email ID: keshavkumar29@gmail.com, keshav.kumar@umu.se
% the code allows to align chromatographic signals (obtained uisng UV 
% detector or MS detector) having retention time drift. The code is based on correlation optimization warping (COW) approach. It essentially involves insertion and deletion of variables.
% The application of the  code requires the three parameters to be
% specified by user (i) target samples(to  which rest of the unaligned % samples are aligned), (ii) the segment length  and (iii) slack.
% The algorithm achieve maximum correlation between the target signal and unaligned signal by finding the optimum combination of warping  for each segment of the chromatograms
% the matalb code is based on the work carried out by 
%(A)Thomas Skov, Frans van den Berg, Giorgio Tomasi and Rasmus Bro, Automated alignment of chromatographic data, Journal of Chemometrics, 2006, 20, 11-12, 484-497
%(B)Giorgio Tomasi*, Frans van den Berg andClaus Andersson,Correlation optimized warping and dynamic time warping as preprocessing methods for chromatographic data data Journal of Chemometrics,2004,  18, 231-241
%(C)Niels-Peter Vest Nielsen, Jens Michael Carstensen, J�rn Smedsgarrdaard, Aligning of single and multiple wavelength chromatographic profiles for chemometric data analysis using corrrelation optimized warping, 
%  Journal of Chromatography A, 1998, 805,17-35  
%(D) Department of Food Science, Faculty of, Science, University of Copenhegen 
function [U,Y,D] = kkk_cow1_s(T,X,W,t,Options)
if (nargin < 5);    Options = [0 1 0 0 0]; end; if (length(Options) < 5); Options_def = [0 1 0 0 0];Options(length(Options) + 1:5) = Options_def(length(Options) + 1:5);end; [nX,pX] = size(X); pT      = size(T,2); Y = zeros(nX,pT);  Time    = zeros(1,1);      
W        = round(W); PB = length(W) > 1; if PB; LS = diff(W,1,2); ng  = size(LS,2);else;  if Options(3); ng = floor((pT - 1)/W);LS(1,1:ng) = floor((pT - 1)/ng); LS(2,1:ng) = floor((pX - 1)/ng); else; ng  = floor((pT - 1) / (W - 1)); LS(1:2,1:ng) = W - 1; end; 
temp = rem(pT - 1,LS(1,1)); if (temp > 0);LS(1,ng) = LS(1,ng) + temp; else; end; temp = rem(pX - 1,LS(2,1)); if temp > 0;LS(2,ng) = LS(2,ng) + temp;  else; end; end; bT      = cumsum([1,LS(1,:)]); bP = cumsum([1,LS(2,:)]); U = zeros(nX,ng+ 1);
 if length(t) > 1;  return; end; S_v  = -t:t;Bd      = ones(2,ng+ 1);offs        = (t * [-1,1]') * (0:ng);B_a    = bP(ones(2,1),1:ng+ 1) + offs; B_b    = bP(ones(2,1),1:ng+ 1) + offs(:,ng+ 1:-1:1);Bd(1,:) = max(B_a(1,:),B_b(1,:));Bd(2,:) = min(B_a(2,:),B_b(2,:));
if Options(4); Bd(1,:) = max(Bd(1,:),max(0,pX/pT * bT - Options(4)));   Bd(2,:) = min(Bd(2,:),min(pX,pX/pT * bT + Options(4)));end;  Xdiff = diff(X,1,2); Int_Coeff = cell(ng,1);Int_Index = Int_Coeff; if ~PB; [A,B] = kk_cow_InterpCoeff(LS(1,1) + 1,LS(2,1) + S_v + 1,S_v); [Int_Coeff{1:ng- 1}] = deal(A); [Int_Index{1:ng- 1}]= deal(B); [Int_Coeff{ng},Int_Index{ng}] = kk_cow_InterpCoeff(LS(1,ng) + 1,LS(2,ng) + S_v + 1,S_v);   
else;    for i_seg = 1:ng; [Int_Coeff{i_seg},Int_Index{i_seg}] = kk_cow_InterpCoeff(LS(1,i_seg) + 1,LS(2,i_seg) + S_v + 1,S_v); end; end; T_I    = cumsum([0,diff(Bd) + 1]); Table = zeros(3,T_I(ng+ 2),nX); Table(2,2:end,1:nX) = -Inf; for i_seg = 1:ng+ 1 ;v = (Bd(1,i_seg):Bd(2,i_seg))'; Table(1,T_I(i_seg) + 1:T_I(i_seg + 1),:) = v(:,ones(nX,1)); end;  for i_seg = 1:ng;a = S_v + LS(2,i_seg); b= T_I(i_seg) + 1 - Bd(1,i_seg); c= LS(1,i_seg) + 1;  Count= 1;                                         
 NZ = T_I(i_seg + 2); NA = T_I(i_seg + 1) + 1; Bd_k_Table = zeros(2,NZ - NA + 1,nX); I_I_Sg= Int_Index{i_seg}' - (LS(2,i_seg) + 1);I_C_S = Int_Coeff{i_seg}';TSeg= T(bT(i_seg):bT(i_seg + 1)); TS_c  = TSeg - sum(TSeg)/size(TSeg,2); N_TS_c = norm(TS_c); 
for i_node = NA:NZ; P_N = Table(1,i_node) - a; A_A = P_N >= Bd(1,i_seg) & P_N <= Bd(2,i_seg);N_TP = b + P_N(A_A);N_AA = sum(A_A); if N_AA;  Index_Node = Table(1,i_node) + I_I_Sg(:,A_A); Coeff_b = I_C_S(:,A_A); Coeff_b = Coeff_b(:)';Coeff_b = Coeff_b(ones(nX,1),:);  Xi_Seg= X(:,Index_Node);  Xi_diff = Xdiff(:,Index_Node); Xi_Seg = reshape((Xi_Seg + Coeff_b .* Xi_diff)',c,N_AA * nX); Xi_Seg_mean = sum(Xi_Seg)/size(Xi_Seg,1);                                    
Norm_Xi_Seg_cen = sqrt(sum(Xi_Seg.^2) - size(Xi_Seg,1) * Xi_Seg_mean.^2); CCs_Node= (TS_c * Xi_Seg)./(N_TS_c * Norm_Xi_Seg_cen);CCs_Node(~isfinite(CCs_Node))= 0;  CCs_Node= reshape(CCs_Node,N_AA,nX); if Options(2) == 1; CF = reshape(Table(2,N_TP,:),N_AA,nX) + CCs_Node; else; CF = reshape(Table(2,N_TP,:),N_AA,nX) + CCs_Node.^Options(2);end;[ind,pos] = max(CF,[],1);  Bd_k_Table(1,Count,:) = ind; Bd_k_Table(2,Count,:) = N_TP(pos); Count= Count + 1;
end; end; Table(2:3,NA:NZ,:)= Bd_k_Table; end; for i_sam = 1:nX; Ptr = size(Table,2); U(i_sam,ng+ 1) = pX;for i_Bd = ng:-1:1;Ptr= Table(3,Ptr,i_sam); U(i_sam,i_Bd) = Table(1,Ptr,i_sam);
end; end; U(:,:,2) = bT(ones(nX,1),:); if (nargout > 1) || Options(1); for i_seg = 1:ng;indT = bT(i_seg):bT(i_seg + 1); lenT = bT(i_seg + 1) - bT(i_seg); for i_sam = 1:nX; indX = U(i_sam,i_seg):U(i_sam,i_seg + 1); lenX= U(i_sam,i_seg + 1) - U(i_sam,i_seg); Y(i_sam,indT) = interp1(indX - U(i_sam,i_seg)' + 1,X(i_sam,indX),(0:lenT)/lenT * lenX + 1);
end; end; end;if (nargout > 2); D = struct('iP',bP,'iT',bT,'Nsg',ng,'options',Options,'rP',Bd','m',LS,'t',t); if Options(5); D.table = Table; end; end;
