# Supplementary material for: PG-Metrics: A chemometric-based approach for classifying bacterial peptidoglycan data sets and uncovering their subjacent chemical variability
Source: PLoS One. 2017 Oct 17;12(10):e0186197. doi: 10.1371/journal.pone.0186197 (PMC5645090; doi:10.1371/journal.pone.0186197)
Supplement: S2 Material — (ZIP) [file pone.0186197.s005.zip › New folder/kk_agglomerative_cluster_apply.m]

% Author: keshav kumar, Post-Doc
% Address: Department of Molecular Biology, Umea University
% Email ID: keshavkumar29@gmail.com, keshav.kumar@umu.se
% the code  helps you to construct the dendrogram on the MS or
% chromatographic data set.

disp(' Author: keshav kumar, Post-Doc  Address: Department of Molecular Biology, Umea University  Email ID: keshavkumar29@gmail.com, keshav.kumar@umu.se')
disp('...................................................................................................................................................')

disp('Choose any of the following linkage method: ''single'';  ''complete''; ''average''; ''weighted''; ''centroid''; ''median'';''ward''');
disp('for your suggestion: ''single'' and ''ward'' are the good choices')
method=input('choice of linkage=');
disp('.....................................................................................................................................................')
disp('choose any of the methods to calculate the distances between the groups:  ''euclidean''; ''seuclidean''; ''cityblock''; ''minkowski'';''chebychev'';')
disp('''mahalanobis'';''cosine'';''correlation''; ''spearman'';  ''hamming'' ;''jaccard''')     
disp('for your suggestion: ''euclidean ''is the good choice')
disp('.......................................................................................................................................................')
metric=input('choose method for calculating the distance=');
disp('........................................................................................................................................................')
disp('The Samples Should be in column and variables in the row');
x=input('data_set=');
disp('.......................................................................................................................................................')
disp('Suggestion: it is better to take the advantage of PCA and get rid of noise and reduce the dimension of the data set etc. before doing the clustering') 
disp('however you can do clustering on your  entire data set');
disp ('do you want to do clustering on PCA score values ?? ........... if yes type 1 .... if no type 0');
k=input('do_you_want_pca=');
if k==1
    [m1,n1]=size(x);
    for i=1:n1
    x(:,i)=x(:,i)./(sum(abs(x(:,i))));
end
x=x-(repmat(mean(x'),n1,1))';
[u,s,v]=svd(x','econ');
plot(diag(s),'o-');
xlabel('No of Factors');
ylabel('Singular Values');
disp('choose the number of factors by looking at the kink in the figure of singular values versus number of factors');
f=input('factor='); % choose number of factors by lookng at the kink in the plot
[m1,n1]=size(x'); % finds the size of the transposed matrix i.e. number of rows and number of coloumns
Tt=zeros(m1,f);
figure
k=diag(s);
for i=1:f
    Tt(:,i)=u(:,i)*k(i); % find the score vectors for each of the f principal components
end
z=linkage(Tt, method,metric);
   [hout,T,perm] = dendrogram(z,m1, 'Orientation' ,'right');
       xlabel('Distance');
end
if k==0
     disp('do you want to normaliz, if yes type 1 if no type 0');
     ll=input('do_you_want_normaliz=');
     if ll==1
         [mn1,nn1]=size(x);
       for i=1:nn1
     x(:,i)=x(:,i)/sum(abs(x(:,i)));
        end 
 z=linkage(x', method,metric);
   [hout,T,perm] = dendrogram(z,nn1, 'Orientation' ,'right');
        xlabel('Distance');
     end
 if ll==0
       [mn1,nn1]=size(x);
       z=linkage(x', method,metric);
   [hout,T,perm] = dendrogram(z,nn1, 'Orientation' ,'right');
xlabel('Distance');   
 end
end


 
