# Supplementary material for: PG-Metrics: A chemometric-based approach for classifying bacterial peptidoglycan data sets and uncovering their subjacent chemical variability
Source: PLoS One. 2017 Oct 17;12(10):e0186197. doi: 10.1371/journal.pone.0186197 (PMC5645090; doi:10.1371/journal.pone.0186197)
Supplement: S2 Material — (ZIP) [file pone.0186197.s005.zip › New folder/kk_arranging_heatmap_according_cluster.m]

% Author: keshav kumar, Post-Doc
% Address: Department of Molecular Biology, Umea University
% Email ID: keshavkumar29@gmail.com, keshav.kumar@umu.se
% the code  helps you to rearrange the heatmap according to dendrogram 
disp(' Author: keshav kumar, Post-Doc  Address: Department of Molecular Biology, Umea University  Email ID: keshavkumar29@gmail.com, keshav.kumar@umu.se')
disp('...................................................................................................................................................')
disp('first we need to do cluster analysis using the command ''kk_agglomerative_cluster_apply'' command with preffered ''linkage'' and distance ''metric method''')
disp('provide below the necessary parameters for rearranging the data in heatmap')
disp('write perm after ''parameter=''')
perm22=input('parameter=');
perm22=perm22';
perm11=flipud(perm22);
x=input('data=');
[m,n]=size(x);
disp('do you want to normaliz type 1 for yes and 0 for no');
do_you_want_to_normaliz = input ('do_you_want_to_normaliz=:');
if do_you_want_to_normaliz ==1
for i=1:n
    x(:,i)=x(:,i)./sum(x(:,i));
end
time=input('time=');
    msheatmap(time,x(:,perm11));
      xlabel('time (min)'); ylabel('sample index');
      colorbar
else
disp('specify the time axis along which data need to be plotted, usaully the time column in excel') ;   
time=input('time=');
msheatmap(time,x(:,perm11));
 xlabel('time (min)'); ylabel('Sample Index');
end 
