# Supplementary material for: PG-Metrics: A chemometric-based approach for classifying bacterial peptidoglycan data sets and uncovering their subjacent chemical variability
Source: PLoS One. 2017 Oct 17;12(10):e0186197. doi: 10.1371/journal.pone.0186197 (PMC5645090; doi:10.1371/journal.pone.0186197)
Supplement: S2 Material — (ZIP) [file pone.0186197.s005.zip › New folder/kk_baselinecorrection_apply.m]

% Author: keshav kumar, Post-Doc
% Address: Department of Molecular Biology, Umea University
% Email ID: keshavkumar29@gmail.com, keshav.kumar@umu.se
% the code corrects the baseline of chromatographic and spectroscopic signals

disp(' Author: keshav kumar, Post-Doc  Address: Department of Molecular Biology, Umea University  Email ID: keshavkumar29@gmail.com, keshav.kumar@umu.se')
disp('...................................................................................................................................................')
disp('you need to specify three paramaeters ''windowsize'', ''stepsize'',''quantilevalue'' to use this code')
disp('windowsize should be selected in such a way that you should not have a complete segment having  high intensity values e.g. if maxima appears at 200th variable and there are equivalently high values around that')
disp(' ....then choose windowsize and stepsize so that you have certain points from the baseline otherwise it will tend to distort the signal and may cause  misleading information')
x=input('data=');
ws=input('windowsize=');
ss=input('stepzie=');
disp('quantile value should be 0.1 or less than')
qv=input('quantile value=');
[m,n]=size(x);
yy=msbackadj([1:m]',x,'windowsize',ws,'stepsize',ss, 'quantilevalue',qv);
plot(yy);
