# Supplementary material for: PG-Metrics: A chemometric-based approach for classifying bacterial peptidoglycan data sets and uncovering their subjacent chemical variability
Source: PLoS One. 2017 Oct 17;12(10):e0186197. doi: 10.1371/journal.pone.0186197 (PMC5645090; doi:10.1371/journal.pone.0186197)
Supplement: S2 Material — (ZIP) [file pone.0186197.s005.zip › New folder/kk_calculateEllipse.m]

% Author: keshav kumar, Post-Doc
% Address: Department of Molecular Biology, Umea University
% Email ID: keshavkumar29@gmail.com, keshav.kumar@umu.se
% the code fits 95% confildence limit to the score values of PCA model
function [X,Y] = kk_calculateEllipse(x, y, a, b, angle, steps)
    % This functions returns points to draw an ellipse
    %   @param x     X coordinate     %  @param y     Y coordinate
    %  @param a     Semimajor axis     %  @param b     Semiminor axis
    %  @param angle Angle of the ellipse (in degrees)
   narginchk(5, 6);
   if nargin<6, steps = 36; end
   beta = -angle * (pi / 180);
   sinbeta = sin(beta);
   cosbeta = cos(beta);
   alpha = linspace(0, 360, steps)' .* (pi / 180);
   sinalpha = sin(alpha);
   cosalpha = cos(alpha);
   X = x + (a * cosalpha * cosbeta - b * sinalpha * sinbeta);
   Y = y + (a * cosalpha * sinbeta + b * sinalpha * cosbeta);
    if nargout==1, X = [X Y]; end
end
