# Supplementary material for: PG-Metrics: A chemometric-based approach for classifying bacterial peptidoglycan data sets and uncovering their subjacent chemical variability
Source: PLoS One. 2017 Oct 17;12(10):e0186197. doi: 10.1371/journal.pone.0186197 (PMC5645090; doi:10.1371/journal.pone.0186197)
Supplement: S2 Material — (ZIP) [file pone.0186197.s005.zip › New folder/kk_cow_apply.m]

% Author: keshav kumar, Post-Doc
% Address: Department of Molecular Biology, Umea University
% Email ID: keshavkumar29@gmail.com, keshav.kumar@umu.se
% the code allows to align chromatographic signals (obtained uisng UV 
% detector or MS detector) having retention time drift. The code is based on correlation optimization warping (COW) approach. It essentially involves expension and compression of segments.
% The application of the  code requires the three parameters to be
% specified by user (i) target samples(to  which rest of the unaligned % samples are aligned), (ii) the segment length  and (iii) slack.
% The algorithm achieve maximum correlation between the target signal and unaligned signal by finding the optimum combination of warping  for each segment of the chromatograms
% the matalb code is based on the work carried out by 
%(A)Thomas Skov, Frans van den Berg, Giorgio Tomasi and Rasmus Bro, Automated alignment of chromatographic data, Journal of Chemometrics, 2006, 20, 11-12, 484-497
%(B)Giorgio Tomasi, Frans van den Berg andClaus Andersson,Correlation optimized warping and dynamic time warping as preprocessing methods for chromatographic data data Journal of Chemometrics,2004,  18, 231-241
%(C)Niels-Peter Vest Nielsen, Jens Michael Carstensen, J�rn Smedsgarrdaard, Aligning of single and multiple wavelength chromatographic profiles for chemometric data analysis using corrrelation optimized warping, 
%  Journal of Chromatography A, 1998, 805,17-35  
%(D) Department of Food Science, Faculty of, Science, University of Copenhegen

disp(' Author: keshav kumar, Post-Doc  Address: Department of Molecular Biology, Umea University  Email ID: keshavkumar29@gmail.com, keshav.kumar@umu.se')
disp('...................................................................................................................................................')
disp('The required parameters:')
T=input('Target=');
T=T';
X=input('sample_to_be_aligned=');
X=X';
W=input('segment_length=');
t=input('slack=');
[U,Y,D] = kkk_cow1_s(T,X,W,t);
Y_aligned=Y';
plot(Y_aligned)


                                         
