# Supplementary material for: PG-Metrics: A chemometric-based approach for classifying bacterial peptidoglycan data sets and uncovering their subjacent chemical variability
Source: PLoS One. 2017 Oct 17;12(10):e0186197. doi: 10.1371/journal.pone.0186197 (PMC5645090; doi:10.1371/journal.pone.0186197)
Supplement: S2 Material — (ZIP) [file pone.0186197.s005.zip › New folder/kk_cow_InterpCoeff.m]

% Author: keshav kumar, Post-Doc
% Address: Department of Molecular Biology, Umea University
% Email ID: keshavkumar29@gmail.com, keshav.kumar@umu.se
% the code allows to calculate the interpolation coefficient required for kk_cow code
function [Coeff,Index] = kk_cow_InterpCoeff(n,nprime,offs)
p     = length(nprime);
q     = n - 1;
Coeff = zeros(p,n);
Index = zeros(p,n);
for i_p = 1:p
   pp                  = 1:nprime(i_p);
   p                   = (0:q) * (nprime(i_p) - 1)/q + 1;
   [~,k]          = histc(p,pp);
   k(p < 1)            = 1;
   k(p >= nprime(i_p)) = nprime(i_p) - 1;
   Coeff(i_p,:)        = (p - pp(k));
   Index(i_p,:)        = k - offs(i_p);
end
