# Supplementary material for: PG-Metrics: A chemometric-based approach for classifying bacterial peptidoglycan data sets and uncovering their subjacent chemical variability
Source: PLoS One. 2017 Oct 17;12(10):e0186197. doi: 10.1371/journal.pone.0186197 (PMC5645090; doi:10.1371/journal.pone.0186197)
Supplement: S2 Material — (ZIP) [file pone.0186197.s005.zip › New folder/kk_heatmap_apply.m]

% Address: Department of Molecular Biology, Umea University
% Email ID: keshavkumar29@gmail.com, keshav.kumar@umu.se
% the code creats Heatmap of the chromatographic and mass-spectrometry data sets

disp(' Author: keshav kumar, Post-Doc  Address: Department of Molecular Biology, Umea University  Email ID: keshavkumar29@gmail.com, keshav.kumar@umu.se');
disp('...................................................................................................................................................');

x=input('data=');
[m,n]=size(x);
disp('do you want to normaliz type 1 for yes and 0 for no');
do_you_want_to_normaliz = input ('do_you_want_to_normaliz=');
if do_you_want_to_normaliz ==1
for i=1:n
    x(:,i)=x(:,i)./sum(x(:,i));
end
time=input('time=');
    msheatmap(time,x);
      xlabel('time (min)'); ylabel('sample index');
      colorbar
else
disp('specify the time axis along which data need to be plotted, usaully the time column in excel') ;   
time=input('time=');
msheatmap(time,x);
 xlabel('time (min)'); ylabel('Sample Index');
end 
