# Supplementary material for: PG-Metrics: A chemometric-based approach for classifying bacterial peptidoglycan data sets and uncovering their subjacent chemical variability
Source: PLoS One. 2017 Oct 17;12(10):e0186197. doi: 10.1371/journal.pone.0186197 (PMC5645090; doi:10.1371/journal.pone.0186197)
Supplement: S2 Material — (ZIP) [file pone.0186197.s005.zip › New folder/kk_icoshift.m]

% Author: keshav kumar, Post-Doc
% Address: Department of Molecular Biology, Umea University
% Email ID: keshavkumar29@gmail.com, keshav.kumar@umu.se
% the code allows to align chromatographic signals (obtained uisng UV 
% detector or MS detector) having retention time drift. The code is based on icoshift approach. It essentially involves insertion and deletion of variables.
% The application of the  code requires the two parameters to be
% specified by user (i) target samples(to  which rest of the unaligned %
% samples are aligned), (ii) the interval  (compete or range).
% the matalb code is based on the work and code written  by  F. Savorani,
% G. Tomasi and S.B Engelesen, details of how this algorithm work could be ssen in the following work 
% (A) F. Savorani, G. Tomasi, S.B.Engelsen, icoshift: A vesatile tool for  the rapid alignment of 1D NMR spectra, Journal of Magnetic resonance,  2010, 202, 190-202
% (B) G.Tomasi, F. Savorani, S.B. Engelsen, icoshift: An effective tool for the alignment of chromatogrphic data, Journal of Chromatography A, 2011, 1218, 7832-7840  
% (C) F. Savorani, G. Tomasi, S.B. Engelsen, Alignment of 1D NMR data uisng  the icoshift tool: A tutorial, In Magnetic Resonance in Food Science: Food for Thought, 2013, 14-24.
% (D) Department of Food Science, Faculty of, Science, University of Copenhegen
function [xCS,ints,ii,tgt] = kk_icoshift(S_T,S_P,intr,n)
zb = 2^100; if nargin < 3, error('Not enough input arguments'); end; if nargin < 4 || isempty(n);    n = 'f';  end; if nargin < 5, choices = []; end; if nargin < 6, Sl = 1:size(S_P,2); end; if numel(Sl) ~= length(Sl), error('Sle has to be vetcor'), end
if length(Sl) ~= size(S_P,2), error('X and Sl are of different length'), end;dSl   = diff(Sl);incSl = Sl(1) - Sl(2);if incSl == 0 || ~all(sign(dSl) == -sign(incSl)), error('Sl has to be either continously increasing or decreasing function'); end
fSD = incSl < 0;flD  = any(abs(dSl) > 2 * min(abs(dSl)));options_co   = [1 1 0 0 0]; if length(choices) < length(options_co), choices(end + 1:length(options_co)) = options_co(length(choices) + 1:end); end
if choices(1) < 0 || choices(1) > 2,   error(''); end; if choices(5),   precision = abs(min(unique(dSl)));    end; mflg = 0; avg2_fg = 0; notice = 0;[nT,mT] = size(S_T);[nP,mP] = size(S_P); if (mT ~= mP), error(''); end; if isnumeric(intr) 
if intr > mP ; error('');  end; end; flgc = ~strcmpi(intr,'complete') && choices(3);if flgc; if choices(4) == 0;  n_co = n; else;  n_co = choices(4);if nargin >= 6 && choices(5), n_co = dSl2dpts(n_co,Sl,precision); end; end; if mflg; S_T = MeanwNaN(S_P); end; xPo = S_P; [S_P,nil,wint] = kkk_icoshift(S_T,S_P,'complete',n_co,[0 1 0]); end; fga = false; complete= false; fg2= false;if ischar(intr); if  strcmpi(intr,'complete')
intr = [1,mP]; complete = true; else; if ~any(intr == '-'); intrv = str2double(intr); if nargin < 6 || ~choices(5), intrv = round(intrv); else intrv = dSl2dpts(intrv,Sl,precision); end;[intr]= dnt(S_P,intrv,choices(1)); fga = true;   else; intrv = regexp(intr,'(-{0,1}\d*\.{0,1}\d*)-(-{0,1}\d*\.{0,1}\d*)','tokens'); intrv = sort(Sl2pts(str2double(cat(1,intrv{:})),Sl,precision)); if numel(intrv) ~= 2, error(''), end; intr = intrv(1):intrv(2); fg2 = true; end; end; elseif isa(intr,'numeric')
if numel(intr) == 1; if fix(intr) == intr;fga = true; remain = mod(mP,intr);handl = fix(mP/intr);sint= [(1:(handl+1):(remain - 1)*(handl+1)+1)'; ((remain - 1) * (handl + 1) + 1 + 1 + handl:handl:mP)']; eint=[sint(2:intr); mP]; intr=[sint eint]'; intr = intr(:)'; else error(''); end; else; fg2 = isequal(fix(intr),intr) && length(intr) > 1 && isequal([1,max(intr) - min(intr) + 1],size(intr)) && isequal(unique(diff(intr,1,2)),1);
if ~fg2 && choices(5),intr = Sl2pts(intr,Sl,precision);if any(intr(1:2:end) > intr(2:2:end)) && ~fSD;intr = flipud(reshape(intr,2,length(intr)/2));intr = intr(:)';end;end;end;end;[nn,mm] = size(intr);wmsg = [];scfl = isequal(fix(Sl),Sl) & ~choices(5);if ischar(n) && (numel(n) > 1 || ~any(ismember('bf',lower(n))))error('');elseif isa(n,'numeric'); if any(n <= 0),  error(''); end; if numel(n) > 1, wmsg = sprintf('"n" must be ar_a Slar/character; first element (i.e. %i) used',round(n)); end
if scfl && n ~= fix(n),  elseif choices(5), n = dSl2dpts(n,Sl,precision); end; if ~fg2 && any(diff((reshape(intr,2,mm/2)),1,1) < n);  end; n = round(n(1)); if ~isempty(wmsg); warning('iCoShift:Input',wmsg); fprintf('\n press ar_a key to continue...');  pause; end; end; fg = isnan(cat(1,S_T,S_P));fr= false;rf= @(c) reshape(c,2,length(c)/2)';vec = @(A) A(:);
[mi,pmi] = min(intr);[ma,pma] = max(intr);if any(vec(fg)); if isequal(fg(ones(nP,1),:),fg(2:end,:));selt = @any; else; selt = @alvalue; end; if fg2;intrn = ReNaN([1,pma - pmi + 1],cat(1,S_T(:,intr),S_P(:,intr)),selt);if size(intrn,1) ~= 1, error(''); elseif ~isequal(intrn,[1,intr(end) - intr(1) + 1]), warning('');end;intrn = intr(1) + intrn(1) - 1:intr(1) + intrn(2) - 1; else;  [intrn,fg_nan] = ReNaN(rf(intr),cat(1,S_T,S_P),selt); intrn = vec(intrn')'; end; if isempty(intrn), error(''), end; if length(intrn) ~= length(intr) && ~fg2
if complete; if length(intrn) > 2;  if choices(1) == 2; x_p_b_u = S_P;  x_t_b_u = S_T; end;[xsg,InOr] = etsg(cat(1,S_T,S_P),rf(intrn));intr = [InOr(1),InOr(end)];  InOr = cat(2,rf(intrn),InOr); S_P = xsg(2:end,:); S_T= xsg(1,:);fr= true; end; else; warning('',abs(length(intrn) - length(intr))/2); intr=intrn; [nn,mm] = size(intr);end; end; end; xCS = S_P;[mi,pmi] = min(intr); [ma,pma] = max(intr); fg = length(intr) > 1 && isequal([1,pma - pmi + 1],size(intr)) && isequal(unique(diff(intr,1,2)),1); if fg    
if choices(1); end;    if mflg;[am,bm] = max(sum(S_P(:,mi:ma),2)); S_T(mi:ma) = S_P(bm,mi:ma);end;ii = NaN(nP,1); msnd = ~all(isnan(S_P),2);  [xCS(msnd,:),ii(msnd)]= coshiftting(S_T,S_P(msnd,:),intr,n,[choices(1:3),zb]); ints = [1 mi ma];  else; if mm > 1; if rem(mm,2), error(''); end; if ma>mP, error(''); end; a_int=[(1:round(mm/2))' intr(1:2:mm)' intr(2:2:mm)'];end; sallint = sortrows(a_int,2);sinter = reshape(sallint(:,2:3)',1,numel(sallint(:,2:3))); intdif = diff(sinter); if any(intdif(2:2:length(intdif)) < 0);end;clear sallint; clear sinter; clear intdif;  ints = a_int; ints(:,4)=(ints(:,3)-ints(:,2))+1; ii  = zeros(nP,size(a_int,1));
if choices(1);end; for i = 1:size(a_int,1); if choices(1) ~= 0; end; intvlnw = S_P(:,a_int(i,2):a_int(i,3)); if mflg; [am,bm] = max(sum(intvlnw,2));  tgt  =intvlnw(bm,:); S_T(a_int(i,2):a_int(i,3)) = tgt;else; tgt= S_T(:,a_int(i,2):a_int(i,3));end; msnd= ~all(isnan(intvlnw),2); if ~all(isnan(tgt)) && sum(msnd) ~= 0;[cosh_interval,loc_ind] = coshiftting(tgt,intvlnw(msnd,:),0,n,[choices(1:3),zb]); xCS(msnd,a_int(i,2):a_int(i,3)) = cosh_interval; ii(msnd,i)= loc_ind';else; xCS(:,a_int(i,2):a_int(i,3)) =intvlnw;end;
end; if avg2_fg; for i = 1:size(a_int,1); if choices(1) ~= 0;end; intvlnw = S_P(:,a_int(i,2):a_int(i,3)); tgt1= mean(xCS(:,a_int(i,2):a_int(i,3))); min_interv=min(tgt1);if min_interv < 0; min_interv=0; end ; tgt=(tgt1-min_interv).*avg_power; msnd= ~all(isnan(intvlnw),2);if ~all(isnan(tgt)) && sum(msnd) ~= 0; [cosh_interval,loc_ind]= coshiftting(tgt,intvlnw(msnd,:),0,n,[choices(1:3),zb]);xCS(msnd,a_int(i,2):a_int(i,3)) = cosh_interval; S_T(a_int(i,2):a_int(i,3)) = tgt; ii(msnd,i)= loc_ind';else; xCS(:,a_int(i,2):a_int(i,3)) =intvlnw;end;end;end; end;
if fr; Xn  = NaN(nP,mP); for spith = 1:nP; for segth = 1:size(InOr,1),Xn(spith,InOr(segth,1):InOr(segth,2)) = xCS(spith,InOr(segth,3):InOr(segth,4)); if loc_ind(spith) < 0; if fg_nan(segth,1,spith), Xn(spith,InOr(segth,1):InOr(segth,1) - loc_ind(spith)) = NaN; end; elseif loc_ind(spith) > 0; if fg_nan(segth,2,spith), Xn(spith,InOr(segth,2) - loc_ind(spith) + 1:InOr(segth,2)) = NaN; end; end; end; end;  if choices(1) == 2;S_P  = x_p_b_u; S_T  = x_t_b_u;  end; xCS = Xn;  end; tgt = S_T; 
function [xW,ii,qq] = coshiftting(S_T,S_P,fw,n,choices); if (isempty(fw)), fw = 0; end; if all(fw >= 0), rw = length(fw); else rw = 1; end; options_def = [ones(1,3) 2^25]; choices(end + 1:length(options_def)) = options_def(length(choices) + 1:end); if choices(2) == 1, fg = -inf; elseif choices(2) == 0, fg = NaN;else error('your choices(2) must be 0 or 1');end;if  strcmpi(S_T,'average'), S_T = MeanwNaN(S_P); end; [nT,mT] = size(S_T); [nP,mP] = size(S_P);[nR,mR] = size(fw); automatic = 0; if strcmpi(n,'br_b');    automatic= 1;  if rw ~=1; n = max(fix(0.05 * mR),10);src_step = fix(mR * 0.05);else;n= max(fix(0.05 * mP),10);src_step = fix(mP * 0.05);end;lts = 0;elseif strcmpi(n,'f') automatic = 1;
 if rw ~=1; n= mR-1;src_step = round(mR/2)-1;   else ;   n= mP-1; src_step = round(mP/2)-1;end;lts = 1; end; if (nT ~= 1),  end; xW= NaN(nP,mP); ii= zeros(1,nP); zb= choices(4); nblk= whos('S_P'); nblk= ceil(nblk.bytes/zb); sblk= floor(nP/nblk); indb= sblk(1,ones(1,nblk)); indb(1:rem(nP,sblk)) = sblk + 1; indb= [0,cumsum(indb)]; if automatic == 1; while automatic == 1; if fg == -inf,    xtp = [S_P(:,ones(1,n)) S_P S_P(:,mP(1,ones(1,n)))];elseif isnan(fg), xtp = [NaN(nP,n),S_P,NaN(nP,n)]; end; if rw == 1, fw = 1:mP; end; ii = NaN(nP,1);
 qq = []; for ik = 1:nblk; kbi = indb(ik) + 1:indb(ik + 1);[dm,ii(kbi),ww] =fastfouriertransfromshifting(S_T(1,fw),S_P(kbi,fw),[-n n 2 1 fg]);qq=cat(1,qq,ww); end;temp_index = -n:n; for spith = 1:nP; index = find(temp_index == ii(spith)); xW(spith,:)= xtp(spith,index:index + mP - 1);end; if (max(abs(ii)) == n) && lts ~= 1; if n+src_step >= size(fw,2); lts = 1; continue; end; n = n+src_step; continue; elseif (max(abs(ii)) < n) && n+src_step < size(fw,2) && lts ~= 1; n = n+src_step ;lts = 1; continue; else;automatic = 0; end; end; else; if fg == -inf,    xtp = [S_P(:,ones(1,n)) S_P S_P(:,mP(1,ones(1,n)))];
elseif isnan(fg), xtp = [NaN(nP,n),S_P,NaN(nP,n)];end; if rw == 1, fw = 1:mP; end; ii = NaN(nP,1); qq=[];for ik = 1:nblk; kbi = indb(ik) + 1:indb(ik + 1); [dm,ii(kbi),ww]=fastfouriertransfromshifting(S_T(1,fw),S_P(kbi,fw),[-n n 2 1 fg]); qq = cat(1,qq,ww); end; temp_index = -n:n; for spith = 1:nP; index = find(temp_index == ii(spith));  xW(spith,:) = xtp(spith,index:index + mP - 1); end; if (max(abs(ii)) == n) && choices(1) ~= 0; end; end; function [intr] = dnt(S_P,inrv,opt); [nP,mP] = size(S_P); szk = mP/irnd(mP/inrv);ppl = (mP/irnd(mP/inrv))*inrv;gt=[num2str(inrv)];if ppl >= 0, gtv=[num2str(ppl)];else;   gtv=['Size of the last interval = ', num2str(inrv+ppl)];
end; ggtv={gt;gtv};t = cat(2,0:inrv:mP,mP);if t(end) == t(end - 1), t(end) = []; end; t= cat(1,t(1:end - 1) + 1,t(2:end)); intr = t(:)';function [shited_X,warp,vl] = fastfouriertransfromshifting(T_Q,X,choices); dx = size(X); dt = size(T_Q); if nargin < 3, choices = []; end; OD = [-fix(dt(end) * 0.5),fix(dt(end) * 0.5) ndims(T_Q) 1 NaN];choices(end + 1:length(OD)) = OD(length(choices) + 1:length(OD));choices(isnan(choices))= OD(isnan(choices));TD=choices(3);order_1= [TD,2:TD - 1,TD + 1:ndims(X),1]; ffouriertran_X= permute(X,order_1);ffouriertran_X= reshape(ffouriertran_X,dx(TD),prod(dx(order_1(2:end))));
ffouriertran_X= full(ffouriertran_X / sparse(1:prod(dx(order_1(2:end))),1:prod(dx(order_1(2:end))),sqrt(Sumincludingmissing(ffouriertran_X.^2)))); T_Q = permute(T_Q,order_1); T_Q = reshape(T_Q,dt(TD),prod(dt(order_1(2:end)))); T_Q = normaliz_k_k(T_Q); [nP,mP]=size(ffouriertran_X);nT = size(T_Q,1); fg_m = any(isnan(ffouriertran_X(:))) || any(isnan(T_Q(:))); if fg_m;missing = NaN(1,mP); for i_signal = 1:mP;lmt = ReNaN([1,nP],ffouriertran_X(:,i_signal)',@alvalue); missing(i_signal) = lmt(1); if missing(i_signal) > 1, ffouriertran_X(1:lmt(2) - lmt(1) + 1,i_signal)  = ffouriertran_X(lmt(1):lmt(2),i_signal); end
if lmt(2) < nP, ffouriertran_X(lmt(2) - lmt(1) + 1:nP,i_signal) = 0; end;end; lmt= ReNaN([1,nT],T_Q',@alvalue);T_Q(1:lmt(2) - lmt(1) + 1,:)  = T_Q(lmt(1):lmt(2),:); T_Q(lmt(2) - lmt(1) + 1:nP,:) = 0; missing= missing(1:mP) - lmt(1); end; ffouriertran_X = cat(1,ffouriertran_X,zeros(max(abs(choices(1:2))),prod(dx(order_1(2:end)))));T_Q     = cat(1,T_Q,zeros(max(abs(choices(1:2))),prod(dt(order_1(2:end))))); ffouriertL = max(size(ffouriertran_X,1),size(T_Q,1));warp   = choices(1):choices(2);if choices(1) < 0 && choices(2) > 0; ii = [ffouriertL + choices(1) + 1:ffouriertL,1:choices(2) + 1];elseif choices(1) < 0 && choices(2) < 0; ii = ffouriertL + choices(1) + 1:ffouriertL + choices(2) + 1;
elseif choices(1) < 0 && choices(2) == 0; ii = [ffouriertL + choices(1) + 1:ffouriertL + choices(2),1];else; ii = choices(1) + 1:choices(2) + 1;end;ffouriertran_X = fft(ffouriertran_X,ffouriertL,1);ffouriertR = fft(T_Q,ffouriertL,1);ffouriertR = conj(ffouriertR);
ffouriertR = reshape(ffouriertR(:,:,ones(dx(1),1)),size(ffouriertran_X));crcor    = ifft(ffouriertran_X .* ffouriertR,ffouriertL,1);crcor= reshape(crcor(ii,:),[choices(2) - choices(1) + 1,prod(dx(order_1(2:end - 1))),dx(1)]); if choices(4) == 0; crcor = squeeze(mean(crcor,2))'; elseif choices(4) == 1; crcor = squeeze(prod(crcor,2))'; else;    error('wrong selection'); end; [nil,pos]  = max(crcor,[],2); vl= cat(1,warp,crcor); warp = warp(pos);if fg_m, warp = warp + missing; end; shited_X      = NaN([dx(1),dt(2:end)]);[ii,ii_i] = deal(repmat({':'},ndims(X),1));
for ithX = 1:dx(1); ii{1}  = ithX; ii_i{1} = ithX; if warp(ithX) >= 0 ii{TD}  = warp(ithX) + 1:dx(TD); ii_i{TD} = 1:(dx(TD) - warp(ithX)); if choices(5) == -inf; ii{TD}  = cat(2,ii{TD},dx(TD(ones(1,abs(warp(ithX))))));  ii_i{TD} = cat(2,ii_i{TD},dx(TD) - warp(ithX) + 1:dx(TD)); end; elseif warp(ithX) < 0; ii{TD}  = 1:(dx(TD) + warp(ithX));ii_i{TD} = -warp(ithX) + 1:dx(TD); if choices(5) == -inf; ii{TD}  = cat(2,ones(1,-warp(ithX)),ii{TD});ii_i{TD} = cat(2,1:-warp(ithX),ii_i{TD});end; end; shited_X(ii_i{:}) = X(ii{:}); end; function [An,fg] = ReNaN(b_b, respone, selt); narginchk(2,3)
if nargin < 3, selt = @any; end; c_c      = NaN(size(b_b)); count  = 0; respone = isnan(respone); for i_el = 1:size(b_b,1);   ii = b_b(i_el,1):b_b(i_el,2); in  = selt(respone(:,ii),1); if any(in); pr_p = diff([0 in],1,2); ar_a= find(pr_p < 0);br_b = find(pr_p > 0) - 1; if ~in(1), ar_a = cat(2,1,ar_a); else br_b = br_b(2:end); end; if ~in(end), br_b = cat(2,br_b,length(ii)); end; ar_a = unique(ar_a); br_b = unique(br_b); c_c(count + 1:count + length(ar_a),:) = ii(cat(2,ar_a(:),br_b(:)));count = count + length(ar_a);else; count= count + 1; c_c(count,:) = b_b(i_el,:);end; end; An = c_c;if nargout > 1; fg= false(size(c_c,1),2,size(respone,1)); zeta= c_c(:,1) > 1; beta= c_c(:,2) < size(respone,2); fg(zeta,1,:) = respone(:,c_c(zeta,1) - 1)';fg(beta,2,:) = respone(:,c_c(beta,2) + 1)';end; function [Sum_NaN] = Sumincludingmissing(X, Dimensions, fg); if nargin < 1,error('check the inputs'); end; if nargin < 2,Dimensions = 1;end; if nargin < 3,fg = [];end; if isempty(fg) || (numel(fg) == 1 && fg);    fg = isnan(X);   handl    = true;elseif isequal(size(fg),size(X)), handl = true;elseif numel(fg) == 1 && ~fg,   handl = false; else error('Invalid fg'); end; if handl, X(fg) = 0; end; Sum_NaN = sum(X,Dimensions);
function [xsg,extracted_seg] = etsg(X, sgmt); [n,pr_p] = size(X);Sd    = diff(sgmt,1,2) + 1;q     = sum(Sd + 1);[s,t] = size(sgmt);narginchk(2,2);fg_si = t ~= 2;fg_in = any(sgmt(:) ~= fix(sgmt(:)));fg_ob = any(sgmt(:,1) < 1) || any(sgmt(:,2) > pr_p);fg_ni = any(diff(sgmt(:,1)) < 0) || any(diff(sgmt(:,2)) < 0);fg_ab = any(Sd < 2); if nargout > 0, xsg = NaN(n,q); else return, end; cdim = cat(1,0,cumsum(Sd)); for segth = 1:s; xsg(:,cdim(segth) + 1:cdim(segth + 1)) = X(:,sgmt(segth,1):sgmt(segth,2)); end; if nargout > 1, extracted_seg = cat(2,cdim((1:s)') + 1,cdim((2:s + 1)')); end; function pts = Sl2pts(point_int,point_avl,precision); if nargin < 3, precision = min(abs(unique(diff(point_avl)))); end; dimppmi = size(point_int);point_int    = point_int(:);point_avl     = point_avl(:); rev     = point_avl(1) > point_avl(2);if rev, point_avl = point_avl(end:-1:1); end; upper_limit  = (point_int - point_avl(end)) < precision & (point_int - point_avl(end)) > 0;low_limit  = (point_avl(1) - point_int) < precision & (point_avl(1) - point_int) > 0; point_int(upper_limit) = point_avl(end);point_int(low_limit) = point_avl(1); if nargin < 2, error('Not enough input arguments'); end; if length(point_int) > length(point_avl), warning('check the vector length'), end; [xinX,k]= sort(point_int(:));[nil,ij]= sort([point_avl(:);xinX(:)]);rad(ij)= 1:length(ij);rad = rad(length(point_avl) + 1:end) - (1:length(point_int)); rad(k)= rad;rad(point_int == point_avl(end))  = length(point_avl);ii = find((rad > 0) & (rad <= length(point_avl))); ii= ii(:); pts = Inf(size(point_int)); pts(ii)= rad(ii); ptsp1 = min(length(point_avl),abs(pts + 1));ptsm1= max(1,abs(pts - 1)); ii= find(isfinite(pts));
dp0 = abs(point_avl(pts(ii)) - point_int(ii));dpp1= abs(point_avl(ptsp1(ii)) - point_int(ii));dpm1= abs(point_avl(ptsm1(ii)) - point_int(ii));pts(ii(dpp1 < dp0)) = pts(ii(dpp1 < dp0)) + 1;pts(ii(dpm1 < dp0)) = pts(ii(dpm1 < dp0)) - 1;if isempty(pts), pts = []; end; pts(not(isfinite(pts))) = NaN; if rev, pts = length(point_avl) - pts + 1; end; if ~isequal(size(pts),point_int), pts = reshape(pts,dimppmi); end; function Integer = dSl2dpts(d,point_avl,varargin); if isempty(d), Integer = []; return; end; if nargin < 2, error('check the number of inputs'); end; if d <= 0; error('width should be greater than zero'); end
if point_avl(1) < point_avl(2), Integer = Sl2pts(point_avl(1) + d,point_avl,varargin{:}) - 1;else Integer = length(point_avl) - Sl2pts(point_avl(end) + d,point_avl,varargin{:}) + 1;end; function [Xn] = normaliz_k_k(X, fg);  if nargin < 2;  X_X = ~isnan(X); fg = any(~X_X(:));else;  if fg, X_X = ~isnan(X); end; end; [M,handl] = size(X); Xn = NaN(M,handl); if fg; for i_n = 1:handl; n=sqrt(sum(sum(X(X_X(:,i_n)').^2)));
 if ~n, n = 1; end; Xn(X_X(:,i_n),i_n) = X(X_X(:,i_n),i_n) / n;   end; else; for i_n = 1:handl; n = sqrt(sum(sum(X(X_X(:,i_n)').^2))); if ~n, n = 1; end; Xn(:,i_n) = X(:,i_n) / n; end; end
