# Supplementary material for: PG-Metrics: A chemometric-based approach for classifying bacterial peptidoglycan data sets and uncovering their subjacent chemical variability
Source: PLoS One. 2017 Oct 17;12(10):e0186197. doi: 10.1371/journal.pone.0186197 (PMC5645090; doi:10.1371/journal.pone.0186197)
Supplement: S2 Material — (ZIP) [file pone.0186197.s005.zip › New folder/kk_icoshift_apply.m]

% Author: keshav kumar, Post-Doc
% Address: Department of Molecular Biology, Umea University
% Email ID: keshavkumar29@gmail.com, keshav.kumar@umu.se
% the code allows to align chromatographic signals (obtained uisng UV 
% detector or MS detector) having retention time drift. The code is based on icoshift approach. It essentially involves insertion and deletion of variables.
% The application of the  code requires the two parameters to be
% specified by user (i) target samples(to  which rest of the unaligned %
% samples are aligned), (ii) the interval  (compete or range).
% the matalb code is based on the work and code written  by  F. Savorani,
% G. Tomasi and S.B Engelesen, details of how this algorithm work could be ssen in the following work 
% (A) F. Savorani, G. Tomasi, S.B.Engelsen, icoshift: A vesatile tool for  the rapid alignment of 1D NMR spectra, Journal of Magnetic resonance,  2010, 202, 190-202
% (B) G.Tomasi, F. Savorani, S.B. Engelsen, icoshift: An effective tool for the alignment of chromatogrphic data, Journal of Chromatography A, 2011, 1218, 7832-7840  
% (C) F. Savorani, G. Tomasi, S.B. Engelsen, Alignment of 1D NMR data uisng  the icoshift tool: A tutorial, In Magnetic Resonance in Food Science: Food for Thought, 2013, 14-24.
% (D) Department of Food Science, Faculty of, Science, University of Copenhegen

disp(' Author: keshav kumar, Post-Doc  Address: Department of Molecular Biology, Umea University  Email ID: keshavkumar29@gmail.com, keshav.kumar@umu.se')
S_T=input('Target=');
S_P=input('Samples to be aligned=');
disp('mention the inetrval, write ''complete'' for entire chromatogram,for range write the intial and final value in the following format, [initial_value final_value, intial_value final_value, .....]');
intr=input('interval=');
n='f';
[xCS,ints,ii,tgt] = kk_icoshift(S_T',S_P',intr,n);
Y_aligned=xCS';


    
