# Supplementary material for: PG-Metrics: A chemometric-based approach for classifying bacterial peptidoglycan data sets and uncovering their subjacent chemical variability
Source: PLoS One. 2017 Oct 17;12(10):e0186197. doi: 10.1371/journal.pone.0186197 (PMC5645090; doi:10.1371/journal.pone.0186197)
Supplement: S2 Material — (ZIP) [file pone.0186197.s005.zip › New folder/kk_missingvalue_handling_apply.m]

% Author: keshav kumar, Post-Doc
% Address: Department of Molecular Biology, Umea University
% Email ID: keshavkumar29@gmail.com, keshav.kumar@umu.se
% the MATLAB code for handling the missing values while using the msalign
% matlab command

disp(' Author: keshav kumar, Post-Doc  Address: Department of Molecular Biology, Umea University  Email ID: keshavkumar29@gmail.com, keshav.kumar@umu.se')
disp('...................................................................................................................................................')
Y_miss=input('Data_miss=');
Value_to_miss=input('value to be assigned to the missing value=');
[m,n]=size(Y_miss);
for i=1:n
    for j=1:m
        if isnan(Y_miss(j,i));
            Y_miss(j,i)= Value_to_miss;
        end
    end
end
Y_app=Y_miss;
