# Supplementary material for: PG-Metrics: A chemometric-based approach for classifying bacterial peptidoglycan data sets and uncovering their subjacent chemical variability
Source: PLoS One. 2017 Oct 17;12(10):e0186197. doi: 10.1371/journal.pone.0186197 (PMC5645090; doi:10.1371/journal.pone.0186197)
Supplement: S2 Material — (ZIP) [file pone.0186197.s005.zip › New folder/kk_msalign_apply.m]

% Author: keshav kumar, Post-Doc
% Address: Department of Molecular Biology, Umea University
% Email ID: keshavkumar29@gmail.com, keshav.kumar@umu.se
% the MATLAB code is based on the ''msalign'' function of the MATLAB it
% uses the fact that chromatographic signals have the Gaussian shape. In
% this approach time scale of the signal is shifted to match the refrence
% signal. The refrence signal is created using the Gaussian fucntion.

disp('Author: keshav kumar, Post-Doc  Address: Department of Molecular Biology, Umea University  Email ID: keshavkumar29@gmail.com, keshav.kumar@umu.se');
disp('                                                                                                                                                  ')
disp('it  uses the fact that chromatographic signals have the Gaussian shape. In  this approach time scale of the signal is shifted to match the refrence signal') 
disp('The refrence synthetic signal is created using the Gaussian fucntion')
disp('                                                                                                                                                    ')
Y_unaligned = input('data to be aligned=');
[m,n]=size(Y_unaligned);
disp('specify the position for creating the synthetic targets. The targets should be specified in the format of [p1 p2 p3 ....pn]');
disp('                                                                                                                                                   ')
Reference_Peak= input('the reference peak positions=');
disp('specify the width of gaussian pulses for creating the synthetic targets it should be any numerical value but ideally it should be in the range of [0.5 to 10] narrower peak for find tunning' );
Gaussian_width = input('gaussian_width =');
disp('specify the range in which signal need to be shifted in the format [-left +right] e.g.[-10 10] or [-37 48]');
Range = input('range for shifting the time points =');
[Y_aligned] = msalign([1:m]',Y_unaligned,Reference_Peak,'widthofpulses',Gaussian_width,'range',Range);


 
