# Supplementary material for: PG-Metrics: A chemometric-based approach for classifying bacterial peptidoglycan data sets and uncovering their subjacent chemical variability
Source: PLoS One. 2017 Oct 17;12(10):e0186197. doi: 10.1371/journal.pone.0186197 (PMC5645090; doi:10.1371/journal.pone.0186197)
Supplement: S2 Material — (ZIP) [file pone.0186197.s005.zip › New folder/kk_pca_without_preprocessing_apply.m]

% Author: keshav kumar, Post-Doc
% Address: Department of Molecular Biology, Umea University
% Email ID: keshavkumar29@gmail.com, keshav.kumar@umu.se
% the code contain singular value decomposition (SVD) based method to perform PCA on any data set and to find poosible outliers
% it also normalizes and does the mean centering of the data set before PCA
% the code allows to find the optimum number of factors required for the PCA
% it gives all the possible comninattions of the score plots of the selected principal components 
% it also genertaes loading vector plot of each component
% it calculates the hotelling T2 statistic, residual i.e.unexplained variance of the data set, levrage plot  


disp(' Author: keshav kumar, Post-Doc  Address: Department of Molecular Biology, Umea University  Email ID: keshavkumar29@gmail.com, keshav.kumar@umu.se')
disp('...................................................................................................................................................')
x=input('data ='); % input your data matrix 
[m,n]=size(x); % finds the size of matrix i.e. number of rows and number of coloumns
[u,s,v]=svd(x','econ'); 
plot(diag(s),'o-');
xlabel('No of Factors');
ylabel('Singular Values');
f=input('factor='); % choose number of factors by lookng at the kink in the plot
[m,n]=size(x');  % finds the size of the transposed matrix i.e. number of rows and number of coloumns
T=zeros(m,f);
k=diag(s);
for i=1:f
    T(:,i)=u(:,i)*k(i); % find the score vectors for each of the f principal components
end
lb=['PC01' ;'PC02'; 'PC03'; 'PC04'; 'PC05' ;'PC06'; 'PC07'; 'PC08'; 'PC09';'PC10';'PC11';'PC12';'PC13';'PC14';'PC15';'PC16';'PC17';'PC18';'PC19';'PC20']; %  principal components labels add the values if you have selected number of factors greater than eleven 
sample_label=input('sample_label=');
%......................................................plot the score values for each principal componenst..............................
   figure
for i=1:f
       for j=i+1:f
             plot(T(:,i),T(:,j),'o')
           text(T(:,i),T(:,j),sample_label)
    xlabel(lb(i,:))
   ylabel(lb(j,:))
   hold on
   a=std(T(:,i))*sqrt(5.991);
   b=std(T(:,j))*sqrt(5.991);
   [X,Y] = kk_calculateEllipse(mean(T(:,i)), mean(T(:,j)), a, b,0);
  plot(X,Y,'b-.','linewidth',1.5)
   
  k1=0.*X+mean(T(:,j));
  plot(X,k1,'-.','linewidth',1)
  m1=0.*Y+mean(T(:,i));
  plot(m1,Y,'-.','linewidth',1)
    hold off
   figure
         end
end
% plots the loading vectors of each of the f factors
for i=1:f 
    
    plot([1:n],v(:,i))
    
    xlabel(lb(i,:))
    ylabel('Loading value')
    figure
end
bar((leverage(T(:,1:f))))
xlabel('Samples')
ylabel('Leverage')
text([1:m],leverage(T(:,1:f)),sample_label)
%Hotelling T2 values.......................................................
T2=T*inv(s(1:f,1:f).^2)*T';
T2=diag(T2);
figure
plot(T2)
xlabel('Samples')
ylabel('T^2')
text([1:m],T2,sample_label)
........................... Residual plot.................................
Q = x'-T*v(:,1:f)';
res=diag(Q*Q');
figure
plot(res)
xlabel('Samples')
ylabel('Residual')
text([1:m],res,sample_label)
figure
plot(T2, res,'o')
xlabel('T^2')
ylabel('Q^2')
text(T2,res,sample_label)


    
